# Supplementary material for: Phalangeal Bone Mineral Density Mapping Using Quantitative CT: Implications for Hand Surgery Fixation Planning
Source: Diagnostics (Basel). 2026 Jun 15;16(12):1843. doi: 10.3390/diagnostics16121843 (PMC13297789; doi:10.3390/diagnostics16121843)
Supplement: Supplementary file 1 [file diagnostics-16-01843-s001.zip]

Archive with 1 entries (1 files):
- Supplementry_Tables_S1-S10.xlsx
