# Supplementary material for: Phalangeal Bone Mineral Density Mapping Using Quantitative CT: Implications for Hand Surgery Fixation Planning
Source: Diagnostics (Basel). 2026 Jun 15;16(12):1843. doi: 10.3390/diagnostics16121843 (PMC13297789; doi:10.3390/diagnostics16121843)
Supplement: Supplementary file 1 [file diagnostics-16-01843-s001.zip › Supplementry_Tables_S1-S10.xlsx]

## Sheet: S-1 - Supplemettary Table 1. H 
Supplemettary Table 1. H -1 BMD Measurements
mg/cc	H1 - THUMB - DISTAL	H1 - THUMB - PROXIMAL	H1- INDEX - DISTAL	H1 - INDEX - MIDDLE	H1 - INDEX - PROXIMAL	H1 - MIDDLE - DISTAL	H1 - MIDDLE - MIDDLE	H1 - MIDDLE - PROXIMAL	H1 - RING - DISTAL	H1 - RING - MIDDLE	H1 - RING - PROXIMAL	H1 - LITTLE - DISTAL	H1 - LITTLE - MIDDLE	H1 - LITTLE - PROXIMAL
MIN	73.2023	11.5075	134.929	78.7064	13.0756	110.795	237.574	2.0142	180.125	69.8968	6.67113	102.991	44.6292	29.4522
MAX	415.328	544.172	532.347	850.395	837.194	564.109	630.026	790.333	587.345	511.102	633.819	584.585	592.605	693.802
MEAN	171.07	325.721	331.543	429.331	378.56	404.44	365.859	392.28	371.26	316.685	306.039	349.348	339.944	348.8

## Sheet: S-2 - Supplemettary Table 2. H 
Supplemettary Table 2. H - 2 BMD Measurements
mg/cc	H2 - THUMB - DISTAL	H2 - THUMB - PROXIMAL	H2 - INDEX - DISTAL	H2 - INDEX - MIDDLE	H2 - INDEX - PROXIMAL	H2 - MIDDLE - DISTAL	H2 - MIDDLE - MIDDLE	H2 - MIDDLE - PROXIMAL	H2 - RING - DISTAL	H2 - RING - MIDDLE	H2 - RING - PROXIMAL	H2 - LITTLE - DISTAL	H2 - LITTLE - MIDDLE	H2 - LITTLE - PROXIMAL
MIN	169.628	202.053	221.617	181.742	174.622	220.374	229.79	153.831	201.781	203.112	37.0971	197.954	189.948	96.0422
MAX	530.829	509.851	358.138	461.914	519.216	420.481	587.277	359.787	362.629	482.563	492.859	444.81	395.113	392.357
MEAN	268.255	315.002	284.747	308.985	311.959	211.965	376.604	253.935	281.306	328.733	251.865	303.948	276.408	269.748

## Sheet: S-3 - Supplemettary Table 3. H 
Supplemettary Table 3. H - 3 BMD Measurements
mg/cc	H3 - THUMB - DISTAL	H3 - THUMB - PROXIMAL	H3 - INDEX - DISTAL	H3 - INDEX - MIDDLE	H3 - INDEX - PROXIMAL	H3 - MIDDLE - DISTAL	H3 - MIDDLE - MIDDLE	H3 - MIDDLE - PROXIMAL	H3 - RING - DISTAL	H3 - RING - MIDDLE	H3 - RING - PROXIMAL	H3- LITTLE - DISTAL	H3 - LITTLE - MIDDLE	H3 - LITTLE - PROXIMAL
MIN	154.494	140.47	30.8038	38.038	148.392	48.6983	78.8823	86.3215	8.82557	-2.71702	67.7497	23.4707	27.8958	17.5952
MAX	310.368	357.055	76.2693	238.238	438.001	357.664	357.481	490.707	211.005	345.649	373.37	193.663	258.749	316.722
MEAN	212.54	258.448	59.5628	155.365	253.05	199.636	200.328	253.435	95.9449	159.922	229.896	125.416	137.933	159.418

## Sheet: S-4 - Supplemettary Table 4. H 
Supplemettary Table 4. H - 4 BMD Measurements
mg/cc	H4 - THUMB - DISTAL	H4 - THUMB - PROXIMAL	H4 - INDEX - DISTAL	H4 - INDEX - MIDDLE	H4 - INDEX - PROXIMAL	H4 - MIDDLE - DISTAL	H4 - MIDDLE - MIDDLE	H4 - MIDDLE - PROXIMAL	H4 - RING - DISTAL	H4 - RING - MIDDLE	H4 - RING - PROXIMAL	H4 - LITTLE - DISTAL	H4 - LITTLE - MIDDLE	H4 - LITTLE - PROXIMAL
MIN	115.384	108.109	97.9852	54.4234	66.6423	95.6469	28.1327	74.1069	134.182	122.397	93.6284	42.7516	45.6661	105.055
MAX	361.548	469.375	375.188	674.714	604.137	326.193	784.22	635.274	315.955	425.676	595.961	332.924	416.05	370.31
MEAN	219.528	280.113	238.067	325.863	282.767	213.896	263.565	281.578	230.148	252.832	228.621	141.006	200.116	186.454

## Sheet: S-5 - Supplemettary Table 5. H 
Supplemettary Table 5. H - 5 BMD Measurements
mg/cc	H5 - THUMB - DISTAL	H5 - THUMB - PROXIMAL	H5 - INDEX - DISTAL	H5 - INDEX - MIDDLE	H5 - INDEX - PROXIMAL	H5 - MIDDLE - DISTAL	H5 - MIDDLE - MIDDLE	H5 - MIDDLE - PROXIMAL	H5 - RING - DISTAL	H5 - RING - MIDDLE	H5 - RING - PROXIMAL	H5 - LITTLE - DISTAL	H5 - LITTLE - MIDDLE	H5 - LITTLE - PROXIMAL
MIN	140.551	260.281	171.311	158.956	137.364	223.623	246.127	229.559	260.771	264.959	228.214	251.448	231.534	84.7222
MAX	409.039	640.79	530.196	482.727	697.882	797.918	885.264	780.023	391.537	562.487	816.873	432.872	456.079	582.566
MEAN	297.358	489.108	359.583	319.958	415.694	240.459	460.734	421.133	311.379	368.796	349.906	334.442	333.081	275.447

## Sheet: S-6 - Supplemettary Table 6. H 
Supplemettary Table 6. H - 6 BMD Measurements
mg/cc	H6 - THUMB - DISTAL	H6 - THUMB - PROXIMAL	H6 - INDEX - DISTAL	H6 - INDEX - MIDDLE	H6 - INDEX - PROXIMAL	H6 - MIDDLE - DISTAL	H6 - MIDDLE - MIDDLE	H6 - MIDDLE - PROXIMAL
MIN	111.327	142.489	199.756	158.922	129.429	118.619	144.95	71.0602
MAX	379.062	487.943	229.277	465.165	442.122	168.16	273.464	233.098
MEAN	199.873	272.136	158.567	238.56	240.151	149.912	192.225	161.503

## Sheet: S-7 - Supplemettary Table 7. H 
Supplemettary Table 7. H - 7 BMD Measurements
mg/cc	H7 - THUMB - DISTAL	H7 - THUMB - PROXIMAL	H7 - INDEX - DISTAL	H7 - INDEX - MIDDLE	H7 - INDEX - PROXIMAL	H7 - MIDDLE - DISTAL	H7 - MIDDLE - MIDDLE	H7 - MIDDLE - PROXIMAL	H7 - RING - DISTAL	H7 - RING - MIDDLE	H7 - RING - PROXIMAL	H7 - LITTLE - DISTAL	H7 - LITTLE - MIDDLE	H7 - LITTLE - PROXIMAL
MIN	105.556	96.4128	162.157	107.147	61.6678	229.623	153.579	59.4858	130.541	187.136	155.877	295.768	216.91	100.873
MAX	188.675	300.148	307.575	289.078	410.165	479.209	289.894	395.104	433.108	379.566	350.03	382.045	425.206	333.774
MEAN	223.269	182.534	212.07	193.642	198.724	338.638	212.136	173.694	277.352	283.365	227.352	335.62	306.576	188.969

## Sheet: S-8 - Supplemettary Table 8. H 
Supplemettary Table 8. H - 8 BMD Measurements
mg/cc	H8 - THUMB - DISTAL	H8 - THUMB - PROXIMAL	H8 - INDEX - DISTAL	H8 - INDEX - MIDDLE	H8 - INDEX - PROXIMAL	H8 - MIDDLE - DISTAL	H8 - MIDDLE - MIDDLE	H8 - MIDDLE - PROXIMAL	H8 - RING - DISTAL	H8 - RING - MIDDLE	H8 - RING - PROXIMAL	H8 - LITTLE - DISTAL	H8 - LITTLE - MIDDLE	H8 - LITTLE - PROXIMAL
MIN	111.843	125.658	3.72104	56.6636	108.771	59.4865	60.4427	22.1787	158.87	103.252	108.525	161.64	151.894	122.907
MAX	315.866	234.835	91.0191	205.931	309.537	218.562	292.016	214.668	326.422	267.626	296.907	240.565	343.252	298.163
MEAN	183.441	163.512	48.2958	113.724	169.599	126.353	144.956	72.6391	223.757	179.603	170.316	203.737	230.663	196.504

## Sheet: S-9 - Supplemettary Table 9. H 
Supplemettary Table 9. H - 9 BMD Measurements
mg/cc	H9 - THUMB - DISTAL	H9 - THUMB - PROXIMAL	H9 - INDEX - DISTAL	H9 - INDEX - MIDDLE	H9 - INDEX - PROXIMAL	H9 - MIDDLE - DISTAL	H9 - MIDDLE - MIDDLE	H9 - MIDDLE - PROXIMAL	H9 - RING - DISTAL	H9 - RING - MIDDLE	H9 - RING - PROXIMAL	H9 - LITTLE - DISTAL	H9 - LITTLE - MIDDLE	H9 - LITTLE - PROXIMAL
MIN	76.8136	172.059	196.96	117.156	119.333	220.964	171.915	190.791	133.548	244.869	176.268	158.298	238.112	162.271
MAX	413.15	423.678	317.068	288.343	435.038	379.503	322.146	387.564	310.66	297.115	430.683	394.92	308.445	387.51
MEAN	212.771	262.534	244.47	197.407	212.094	283.202	244.286	263.739	212.882	265.933	258.547	263.393	262.464	269.39

## Sheet: S-10 - Supplemettary Table 10. 
Supplemettary Table 10. H - 10 BMD Measurements
mg/cc	H10 - THUMB - DISTAL	H10 - THUMB - PROXIMAL	H10 - INDEX - DISTAL	H10 - INDEX - MIDDLE	XH0 - INDEX - PROXIMAL	H10 - MIDDLE - DISTAL	H10 - MIDDLE - MIDDLE	H10 - MIDDLE - PROXIMAL	H10 - RING - DISTAL	H10 - RING - MIDDLE	H10 - RING - PROXIMAL	H10 - LITTLE - DISTAL	H10 - LITTLE - MIDDLE	H10 - LITTLE - PROXIMAL
MIN	19.5404	171.485	1.62763	76.6486	170.298	102.148	119.6	198.269	23.7134	94.007	173.347	150.938	125.805	123.864
MAX	330.635	326.022	112.326	263.712	384.132	286.905	262.508	386.076	230.553	297.685	325.753	310.069	222.938	304.136
MEAN	137.66	214.358	47.0176	165.162	242.606	185.126	203.414	262.512	162.372	219.162	220.056	233.176	177.113	181.091
